# Supplementary material for: Dapagliflozin Restores Impaired Autophagy and Suppresses Inflammation in High Glucose-Treated HK-2 Cells
Source: Cells. 2021 Jun 10;10(6):1457. doi: 10.3390/cells10061457 (PMC8230404; doi:10.3390/cells10061457)
Supplement: Supplementary file 1 [file cells-10-01457-s001.zip]

Archive with 1 entries (1 files):
- cells-1208122-supplementary.pdf
